# Supplementary material for: Cytochrome P450 BsCYP99A44 and BsCYP704A177 Confer Metabolic Resistance to ALS Herbicides in Beckmannia syzigachne
Source: Int J Mol Sci. 2022 Oct 12;23(20):12175. doi: 10.3390/ijms232012175 (PMC9602494; doi:10.3390/ijms232012175)
Supplement: Supplementary file 1 [file ijms-23-12175-s001.zip]

Archive with 1 entries (1 files):
- ijms-1908184-supplementary.pdf
